# Supplementary material for: Klebsiella pneumoniae Lipopolysaccharides Serotype O2afg Induce Poor Inflammatory Immune Responses Ex Vivo
Source: Microorganisms. 2021 Jun 17;9(6):1317. doi: 10.3390/microorganisms9061317 (PMC8234205; doi:10.3390/microorganisms9061317)
Supplement: Supplementary file 1 [file microorganisms-09-01317-s001.zip]

Archive with 2 entries (2 files):
- microorganisms-1228089-supplementary.pdf
- Supplementary File 1 30 multiplex.pdf
